# Supplementary material for: How Gut Microbiome Perturbation Caused by Antibiotic Pre-Treatments Affected the Conjugative Transfer of Antimicrobial Resistance Genes
Source: Microorganisms. 2024 Oct 25;12(11):2148. doi: 10.3390/microorganisms12112148 (PMC11596856; doi:10.3390/microorganisms12112148)
Supplement: Supplementary file 1 [file microorganisms-12-02148-s001.zip]

Archive with 1 entries (1 files):
- microorganisms-3246165-supplementary.pdf
